# Supplementary material for: Urinary miRNAs as a Diagnostic Tool for Bladder Cancer: A Systematic Review
Source: Biomedicines. 2022 Oct 31;10(11):2766. doi: 10.3390/biomedicines10112766 (PMC9687402; doi:10.3390/biomedicines10112766)
Supplement: Supplementary file 1 [file biomedicines-10-02766-s001.zip]

Archive with 1 entries (1 files):
- biomedicines-1973045-supplementary.pdf
